# Supplementary material for: Croatian national audit on videolaryngoscopes and alternative intubation devices in the era of COVID-19 pandemic
Source: PLoS One. 2023 Jan 11;18(1):e0280236. doi: 10.1371/journal.pone.0280236 (PMC9833575; doi:10.1371/journal.pone.0280236)
Supplement: S1 Table — (XLSX) [file pone.0280236.s001.xlsx]

## Sheet: Odgovori iz obrasca 1
1. Which group does your hospital belong to?	2. Is there an organized education of residents or students in your hospital?	3. Is there any type of videolaryngoscopic device in your hospital, regardless of which worksite?	4. At which of the following worksites in your hospital is a videolaryngoscope immediately available? (multiple answers possible)	5. At which of the following worksites in your hospital can a videolaryngoscope be available within 10 minutes? (multiple answers possible)	6. Which of the following videolaryngoscopes is available at your hospital? (multiple answers possible)	7. How is the videolaryngoscope available at your hospital selected?	8. How was the education on the use of the videolaryngoscope that exists in your hospital conducted?	9. In which cases do you think videolaryngoscopes are used in your hospital?	10. To your knowledge, which doctors in your hospital use videolaryngoscopy? (multiple answers possible)	11. Does your hospital have a videolaryngoscope use protocol?	12. Does your hospital have a videolaryngoscope available in the wards for COVID-19 patients?	13. Is videolaryngoscope used in your hospital to intubate COVID-19 patients?
General Hospital	The hospital is not involved in the education of students or residents	No	Nowhere	Nowhere	No videolaryngoscope is available at the hospital	There is no videolaryngoscope available at the hospital	No videolaryngoscope is available at the hospital	Not used and not available	No videolaryngoscope is available at the hospital	No	No	Not used and not available
County Hospital / Regional Hospital	Education is conducted regularly	Yes	General Surgery, Gynecology and Obstetrics, Otolaryngology / Maxillofacial Surgery, Pediatric Surgery, Intensive Care Unit, Emergency Department	General Surgery, Gynecology and Obstetrics, Otolaryngology / Maxillofacial Surgery, Pediatric Surgery, Intensive Care Unit	C-MAC (Karl Storz, Slough, UK)	Based on centralized hospital procurement	Doctors attended at airway management training	Occasionally, in cases of potentially difficult airway	Specialists in anesthesiology, resuscitation and intensive care, Residents in anesthesiology, resuscitation and intensive care	Yes	No	Not used and not available
General Hospital	Education is conducted regularly	Yes	Intensive Care Unit, General Surgery, Gynecology and Obstetrics	General Surgery, Gynecology and Obstetrics, Otolaryngology / Maxillofacial Surgery, Intensive Care Unit, Emergency Department	C-MAC (Karl Storz, Slough, UK)	Based on centralized hospital procurement	Introduction course organized by the distributor of the device	For educational purposes	Specialists in anesthesiology, resuscitation and intensive care, Residents in anesthesiology, resuscitation and intensive care, Emergency medicine residents	No	Yes	Yes, occasionally as a backup method in case of difficult direct laryngoscopy
General Hospital	Education is conducted regularly	No	Nowhere	Nowhere	No videolaryngoscope is available at the hospital	There is no videolaryngoscope available at the hospital	No videolaryngoscope is available at the hospital	Not used and not available	No videolaryngoscope is available at the hospital	No	No	Not used and not available
General Hospital	The hospital is not involved in the education of students or residents	Yes	General Surgery, Gynecology and Obstetrics, Intensive Care Unit	Emergency Department	Bonfils stilet(Karl Storz, Slough, UK)	Based on centralized hospital procurement	Voluntary education on patients	Occasionally, as a backup method in case of difficult direct laryngoscopy	Specialists in anesthesiology, resuscitation and intensive care	No	Yes	Yes, occasionally as a backup method in case of difficult direct laryngoscopy
County Hospital / Regional Hospital	Education is conducted regularly	Yes	Intensive Care Unit	Otolaryngology / Maxillofacial Surgery, Intensive Care Unit, Emergency Department	Bonfils stilet(Karl Storz, Slough, UK), C-MAC D-blade (Karl Storz, Slough, UK)	Based on available data in the literature	Informal introduction to the operation of the device	Occasionally, in cases of potentially difficult airway	Specialists in anesthesiology, resuscitation and intensive care, Residents in anesthesiology, resuscitation and intensive care	No	No	Not used and not available
County Hospital / Regional Hospital	The hospital is not involved in the education of students or residents	Yes	General Surgery	General Surgery, Gynecology and Obstetrics, Otolaryngology / Maxillofacial Surgery, Pediatric Surgery, Intensive Care Unit, Emergency Department, Odjel interne medicine	C-MAC D-blade (Karl Storz, Slough, UK)	Based on the opinion of the head of the department / institution / clinic	Mandatory education on manakins	Occasionally, in cases of potentially difficult airway	Specialists in anesthesiology, resuscitation and intensive care, Residents in anesthesiology, resuscitation and intensive care	No	Yes	Yes, routinely for any such intubation
Clinical Hospital Center / University Hospital	Education is conducted regularly	Yes	General Surgery, Gynecology and Obstetrics, Intensive Care Unit	General Surgery, Gynecology and Obstetrics, Intensive Care Unit	Bonfils stilet(Karl Storz, Slough, UK), C-MAC (Karl Storz, Slough, UK), C-MAC D-blade (Karl Storz, Slough, UK)	Based on centralized hospital procurement	According to the principle "see one, do one, teach one"	Routinely, in regular everyday practice	Specialists in anesthesiology, resuscitation and intensive care, Residents in anesthesiology, resuscitation and intensive care	No	Yes	Yes, routinely for any such intubation
Clinical Hospital Center / University Hospital	Education is conducted regularly	Yes	General Surgery, Intensive Care Unit, Emergency Department	Everywhere	Airtraq (Prodol Meditec, Guecho, Spain), Bonfils stilet(Karl Storz, Slough, UK), C-MAC (Karl Storz, Slough, UK), C-MAC D-blade (Karl Storz, Slough, UK)	Based on a clinical trial conducted at your hospital	According to the principle "see one, do one, teach one"	Occasionally, as a backup method in case of difficult direct laryngoscopy	Specialists in anesthesiology, resuscitation and intensive care, Residents in anesthesiology, resuscitation and intensive care	No	Yes	Yes, routinely for any such intubation
County Hospital / Regional Hospital	Education is conducted occasionally (less than once a month)	Yes	General Surgery, Pediatric Surgery, Intensive Care Unit, Cardiac Surgery / Thoracic Surgery, Neurosurgery	Na nijednom radilištu, General Surgery, Gynecology and Obstetrics, Otolaryngology / Maxillofacial Surgery, Pediatric Surgery, Intensive Care Unit, Emergency Department, Cardiac Surgery / Thoracic Surgery, Neurosurgery	Airtraq (Prodol Meditec, Guecho, Spain), C-MAC (Karl Storz, Slough, UK), McGrath Mac (Aircraft Medical, Edinburgh, UK)	Based on the opinion of the head of the department / institution / clinic	Voluntary education on patients	Occasionally, in cases of potentially difficult airway	Specialists in anesthesiology, resuscitation and intensive care	No	Yes	Yes, occasionally in case of potentially difficult intubation
General Hospital	Education is conducted regularly	Yes	General Surgery, Gynecology and Obstetrics, Otolaryngology / Maxillofacial Surgery, Pediatric Surgery, Intensive Care Unit, Cardiac Surgery / Thoracic Surgery, Neurosurgery	General Surgery, Gynecology and Obstetrics, Otolaryngology / Maxillofacial Surgery, Pediatric Surgery, Intensive Care Unit, Emergency Department, Cardiac Surgery / Thoracic Surgery, Neurosurgery	Bonfils stilet(Karl Storz, Slough, UK), C-MAC (Karl Storz, Slough, UK), C-MAC D-blade (Karl Storz, Slough, UK), King Vision VL (Ambu, St Ives, UK)	Based on available data in the literature	Mandatory education on manakins	Occasionally, in cases of potentially difficult airway	Specialists in anesthesiology, resuscitation and intensive care, Residents in anesthesiology, resuscitation and intensive care	Yes	Yes	Yes, occasionally in case of potentially difficult intubation
General Hospital	Education is conducted occasionally (less than once a month)	No	Nowhere	Nowhere	No videolaryngoscope is available at the hospital	There is no videolaryngoscope available at the hospital	No videolaryngoscope is available at the hospital	Not used and not available	No videolaryngoscope is available at the hospital	No	No	Not used and not available
Exclusively children's hospital	Education is conducted regularly	Yes	Pediatric Surgery	Pediatric Surgery, Intensive Care Unit, Emergency Department	Bonfils stilet(Karl Storz, Slough, UK), C-MAC (Karl Storz, Slough, UK)	I dont know	Mandatory education on patients	Occasionally, in cases of potentially difficult airway	Specialists in anesthesiology, resuscitation and intensive care, Residents in anesthesiology, resuscitation and intensive care	No	No	Not used and not available
County Hospital / Regional Hospital	The hospital is not involved in the education of students or residents	Yes	General Surgery, Gynecology and Obstetrics, Otolaryngology / Maxillofacial Surgery, Intensive Care Unit	General Surgery, Gynecology and Obstetrics, Otolaryngology / Maxillofacial Surgery, Pediatric Surgery, Intensive Care Unit	C-MAC (Karl Storz, Slough, UK), C-MAC D-blade (Karl Storz, Slough, UK)	Based on available data in the literature	Informal introduction to the operation of the device	Occasionally, in cases of potentially difficult airway	Specialists in anesthesiology, resuscitation and intensive care, Residents in anesthesiology, resuscitation and intensive care	No	Yes	Not used, although available
Clinical Hospital Center / University Hospital	Education is conducted regularly	Yes	General Surgery, Gynecology and Obstetrics, Otolaryngology / Maxillofacial Surgery, Intensive Care Unit, Emergency Department	General Surgery, Gynecology and Obstetrics, Otolaryngology / Maxillofacial Surgery, Intensive Care Unit, Emergency Department	Airtraq (Prodol Meditec, Guecho, Spain), Bonfils stilet(Karl Storz, Slough, UK), C-MAC (Karl Storz, Slough, UK), C-MAC D-blade (Karl Storz, Slough, UK), Infinium ClearVue (Infinium Medical, Largo, FL, USA)	Based on the opinion of the head of the department / institution / clinic	According to the principle "see one, do one, teach one"	Occasionally, as a backup method in case of difficult direct laryngoscopy	Specialists in anesthesiology, resuscitation and intensive care, Residents in anesthesiology, resuscitation and intensive care, Specialists of other professions in intensive care units - intensivists, Emergency medicine specialists, Emergency medicine residents	No	I dont know	I dont know
General Hospital	Education is conducted regularly	Yes	General Surgery, Gynecology and Obstetrics, Intensive Care Unit, Emergency Department	General Surgery, Gynecology and Obstetrics, Intensive Care Unit, Emergency Department	Bonfils stilet(Karl Storz, Slough, UK)	I dont know	Mandatory education on manakins	Occasionally, as a backup method in case of difficult direct laryngoscopy	Specialists in anesthesiology, resuscitation and intensive care	I dont know	I dont know	I dont know
Clinical Hospital Center / University Hospital	Education is conducted regularly	Yes	General Surgery, Otolaryngology / Maxillofacial Surgery, Intensive Care Unit, Emergency Department, Cardiac Surgery / Thoracic Surgery, Neurosurgery, vaskularna kirurgija	General Surgery, Otolaryngology / Maxillofacial Surgery, Intensive Care Unit, Emergency Department, Cardiac Surgery / Thoracic Surgery, Neurosurgery, Invazivna radiološka sala, urološka endoskopska sala	Bonfils stilet(Karl Storz, Slough, UK), McGrath Mac (Aircraft Medical, Edinburgh, UK)	Based on centralized hospital procurement	Mandatory education on patients	Routinely, in regular everyday practice	Specialists in anesthesiology, resuscitation and intensive care, Residents in anesthesiology, resuscitation and intensive care	Yes	Yes	Yes, routinely for any such intubation
County Hospital / Regional Hospital	Education is conducted regularly	Yes	General Surgery, Intensive Care Unit, Emergency Department	General Surgery, Gynecology and Obstetrics, Otolaryngology / Maxillofacial Surgery, Pediatric Surgery, Intensive Care Unit, Emergency Department	Bonfils stilet(Karl Storz, Slough, UK), C-MAC (Karl Storz, Slough, UK), C-MAC D-blade (Karl Storz, Slough, UK), McGrath Mac (Aircraft Medical, Edinburgh, UK)	Based on the opinion of the head of the department / institution / clinic	Informal introduction to the operation of the device	Occasionally, in cases of potentially difficult airway	Specialists in anesthesiology, resuscitation and intensive care, Residents in anesthesiology, resuscitation and intensive care	No	Yes	Yes, routinely for any such intubation
Other	Education is conducted occasionally (less than once a month)	Yes	Intensive Care Unit, Cardiac Surgery / Thoracic Surgery	Everywhere	Bonfils stilet(Karl Storz, Slough, UK)	Based on personal experience prior purchase	Voluntary education on patients	Occasionally, in cases of potentially difficult airway	Specialists in anesthesiology, resuscitation and intensive care	Yes	COVID-19 patients are not treated in the hospital	I dont know, COVID-19 patients are not treated in the hospital
General Hospital	Education is conducted occasionally (less than once a month)	No	Nowhere	Nowhere	No videolaryngoscope is available at the hospital	There is no videolaryngoscope available at the hospital	No videolaryngoscope is available at the hospital	Not used and not available	No videolaryngoscope is available at the hospital	No	No	Not used and not available
Clinical Hospital Center / University Hospital	Education is conducted regularly	Yes	General Surgery, Intensive Care Unit	General Surgery, Gynecology and Obstetrics, Otolaryngology / Maxillofacial Surgery, Pediatric Surgery, Intensive Care Unit, Emergency Department, Cardiac Surgery / Thoracic Surgery, Neurosurgery, na svim radilištima	Bonfils stilet(Karl Storz, Slough, UK), C-MAC (Karl Storz, Slough, UK), + više fiberbronhoskopa	Based on the opinions of local airway experts, By donation outside the hospital system	Mandatory education on manakins	Routinely, in regular everyday practice	Specialists in anesthesiology, resuscitation and intensive care, Residents in anesthesiology, resuscitation and intensive care	I dont know	Yes	Yes, occasionally as a backup method in case of difficult direct laryngoscopy
County Hospital / Regional Hospital	Education is conducted occasionally (less than once a month)	Yes	General Surgery, Gynecology and Obstetrics, Otolaryngology / Maxillofacial Surgery, Cardiac Surgery / Thoracic Surgery, Neurosurgery, Jednodnevna kirurgija	General Surgery, Gynecology and Obstetrics, Otolaryngology / Maxillofacial Surgery, Intensive Care Unit, Emergency Department, Cardiac Surgery / Thoracic Surgery, Neurosurgery, Jednodnevna kirurgija	Bonfils stilet(Karl Storz, Slough, UK), C-MAC D-blade (Karl Storz, Slough, UK)	By donation outside the hospital system	Mandatory education on manakins	Occasionally, as a backup method in case of difficult direct laryngoscopy	Specialists in anesthesiology, resuscitation and intensive care, Residents in anesthesiology, resuscitation and intensive care	No	No	Not used and not available
General Hospital	Education is conducted regularly	Yes	Intensive Care Unit	General Surgery, Gynecology and Obstetrics, Otolaryngology / Maxillofacial Surgery, Pediatric Surgery, Intensive Care Unit, Emergency Department, Cardiac Surgery / Thoracic Surgery, Neurosurgery	C-MAC (Karl Storz, Slough, UK)	I dont know	Informal introduction to the operation of the device	Occasionally, as a backup method in case of difficult direct laryngoscopy	Specialists in anesthesiology, resuscitation and intensive care, Residents in anesthesiology, resuscitation and intensive care, Specialists of other professions in intensive care units - intensivists	I dont know	Yes	Yes, occasionally as a backup method in case of difficult direct laryngoscopy
County Hospital / Regional Hospital	Education is conducted occasionally (less than once a month)	Yes	General Surgery, Otolaryngology / Maxillofacial Surgery, Intensive Care Unit	General Surgery, Gynecology and Obstetrics, Otolaryngology / Maxillofacial Surgery, Intensive Care Unit, Emergency Department	McGrath 5 (Aircraft Medical, Edinburgh, UK)	Based on centralized hospital procurement	Introduction course organized by the distributor of the device	Occasionally, as a backup method in case of difficult direct laryngoscopy	Specialists in anesthesiology, resuscitation and intensive care, Residents in anesthesiology, resuscitation and intensive care	No	Yes	Yes, occasionally as a backup method in case of difficult direct laryngoscopy
Clinical Hospital Center / University Hospital	Education is conducted regularly	Yes	General Surgery, Intensive Care Unit	General Surgery, Gynecology and Obstetrics, Otolaryngology / Maxillofacial Surgery, Pediatric Surgery, Intensive Care Unit, Emergency Department, Cardiac Surgery / Thoracic Surgery, Neurosurgery	Airtraq (Prodol Meditec, Guecho, Spain)	I dont know	Voluntary education on patients	Occasionally, in cases of potentially difficult airway	Specialists in anesthesiology, resuscitation and intensive care, Residents in anesthesiology, resuscitation and intensive care, Specialists of other professions in intensive care units - intensivists, Emergency medicine specialists	I dont know	Yes	Yes, occasionally in case of potentially difficult intubation
General Hospital	The hospital is not involved in the education of students or residents	Yes	General Surgery, Intensive Care Unit	Gynecology and Obstetrics, Emergency Department	Airtraq (Prodol Meditec, Guecho, Spain), C-MAC D-blade (Karl Storz, Slough, UK)	Based on the opinion of the head of the department / institution / clinic	Introduction course organized by the distributor of the device, non specified other training	Occasionally, in cases of potentially difficult airway	Specialists in anesthesiology, resuscitation and intensive care, Residents in anesthesiology, resuscitation and intensive care	No	Yes	Yes, occasionally in case of potentially difficult intubation
General Hospital	Education is conducted regularly	Yes	Intensive Care Unit	General Surgery, Gynecology and Obstetrics, Otolaryngology / Maxillofacial Surgery, Intensive Care Unit, Cardiac Surgery / Thoracic Surgery, Neurosurgery	C-MAC D-blade (Karl Storz, Slough, UK)	I dont know	Informal introduction to the operation of the device	Occasionally, as a backup method in case of difficult direct laryngoscopy	Specialists in anesthesiology, resuscitation and intensive care	No	Yes	Yes, occasionally in case of potentially difficult intubation
Clinical Hospital Center / University Hospital	Education is conducted regularly	Yes	General Surgery, Gynecology and Obstetrics, Otolaryngology / Maxillofacial Surgery, Emergency Department, Neurološka Intensive Care Unit	General Surgery, Gynecology and Obstetrics, Otolaryngology / Maxillofacial Surgery, Intensive Care Unit, Neurosurgery, Okulistika, urologija	Airtraq (Prodol Meditec, Guecho, Spain), Bonfils stilet(Karl Storz, Slough, UK), C-MAC (Karl Storz, Slough, UK), C-MAC D-blade (Karl Storz, Slough, UK)	I dont know	Informal introduction to the operation of the device	Occasionally, in cases of potentially difficult airway	Specialists in anesthesiology, resuscitation and intensive care, Residents in anesthesiology, resuscitation and intensive care, Specialists of other professions in intensive care units - intensivists, Emergency medicine specialists	Yes	Yes	Yes, routinely for any such intubation
Clinical Hospital Center / University Hospital	Education is conducted regularly	Yes	General Surgery, Otolaryngology / Maxillofacial Surgery, Cardiac Surgery / Thoracic Surgery, Neurosurgery, DSA-Angio Lab	Pediatric Surgery, Intensive Care Unit, Emergency Department	Airtraq (Prodol Meditec, Guecho, Spain), Bonfils stilet(Karl Storz, Slough, UK), C-MAC (Karl Storz, Slough, UK), McGrath Mac (Aircraft Medical, Edinburgh, UK)	I dont know	Informal introduction to the operation of the device	Routinely, in regular everyday practice	Specialists in anesthesiology, resuscitation and intensive care, Residents in anesthesiology, resuscitation and intensive care, Specialists of other professions in intensive care units - intensivists	No	Yes	Yes, occasionally in case of potentially difficult intubation
